# Supplementary material for: Significance of NKX2-1 as a biomarker for clinical prognosis, immune infiltration, and drug therapy in lung squamous cell carcinoma
Source: PeerJ. 2024 May 1;12:e17338. doi: 10.7717/peerj.17338 (PMC11069361; doi:10.7717/peerj.17338)
Supplement: Supplemental Information 1 [file peerj-12-17338-s001.zip]

Archive with 4 entries (4 files):
- R code to read files for survival/Survival_SupplementalTable_S1_xena_sp
- R code to read files in GSEA/c2.cp.kegg.v7.4.symbols.gmt
- R code to read files in GSEA/c5.go.v7.4.symbols.gmt
- supplementary for cell.xlsx
