# Supplementary material for: Significance of NKX2-1 as a biomarker for clinical prognosis, immune infiltration, and drug therapy in lung squamous cell carcinoma
Source: PeerJ. 2024 May 1;12:e17338. doi: 10.7717/peerj.17338 (PMC11069361; doi:10.7717/peerj.17338)
Supplement: Supplemental Information 1 [file peerj-12-17338-s001.zip › supplementary for cell.xlsx]

## Sheet: Sheet1
Sample Name	Gene	Ct
PC-9	NKX2-1	17.4963	17.8048	18.2187
H520	NKX2-1	21.7828	21.8478	22.5589
PC-9	SFTPD	17.2156	18.8168	18.007
H520	SFTPD	22.1797	21.4857	21.65
PC-9	TRIM29	21.7627	21.3441	20.8315
H520	TRIM29	19.7012	18.2381	19.0448
PC-9	NAPSA	18.4196	19.9357	18.4826
H520	NAPSA	21.7551	20.1998	21.2013
PC-9	IRF6	20.8658	20.174	21.1601
H520	IRF6	19.4818	18.7682	19.8276
PC-9	GAPDH	16.5432	16.0705	16.6746
H520	GAPDH	16.8066	16.7211	16.8827
